# Supplementary material for: Sweet spot for resting-state functional MRI effect of deep brain stimulation in dystonia lies in the lower pallidal area
Source: Neuroimage Clin. 2025 Feb 5;45:103750. doi: 10.1016/j.nicl.2025.103750 (PMC11889665; doi:10.1016/j.nicl.2025.103750)
Supplement: Supplementary Data 3 [file mmc3.xlsx]

## Sheet: 1) Quality control output
	Supplementary table 1: Quantitative quality check output - Foreground-Background Energy Ratio (FBER), whole-brain temporal signal-to-noise ratio (tSNR) for raw data, brain coverage by tSNR voxels > 10, DVARS as defined by Powers et al. 2012 [D referring to temporal derivative of timecourses, VARS to root-mean-squared variance over voxels], 95th percentile of framewise root-mean-squared voxel disp…
		Healthy controls	Dystonia patients
	FBER raw data	10.93 [1.05]	13.49 [1.34]
	Brain tSNR raw data	28.58 [5.21]	17.10 [4.08]
	tSNR>10 brain coverage	0.94 [0.02]	0.92 [0.02]
	DVARS	1.10 [0.04]	1.07 [0.03]
	Framewise RMS displacement, 95th percentile	0.23 [0.20]	0.38 [0.53]

## Sheet: 2) Dystonia vs healthy controls
	Supplementary table 2: Comparison of dystonia patients in the DBS OFF state and healthy controls for RSFA and eigenvector centrality. Data reported as clusters, with cortical anatomical localisation based on 22 main cortical segments and parcellation as defined by (Glasser et al. 2016), number of parcellation regions of interest contained in each cluster (column #), average and standard deviation…
		Side and anatomical area		#	Dystonia DBS OFF	Healthy controls	Effect size	T statistic	p value (FDR)
	Eigenvector centrality Healty controls > DY DBS OFF	L	Somatosensory and Motor Cortex, Premotor Cortex	6	0.108 [0.057]	0.175 [0.037]	0.988	-6.455	<0.001
		L	Caudate (sensorimotor)	1	0.052 [0.042]	0.126 [0.078]	0.829	-4.834	<0.001
		L	Cerebellum (lobule VI, dentate)	2	0.054 [0.032]	0.087 [0.034]	0.702	-3.481	0.009
		L	Posterior Operculum	2	0.059 [0.034]	0.094 [0.037]	0.697	-4.078	0.001
		R	Cerebellum (lobule VI)	1	0.081 [0.057]	0.130 [0.048]	0.65	-3.79	0.006
		R	Caudate (sensorimotor)	1	0.054 [0.057]	0.104 [0.059]	0.618	-3.606	0.002
		R	Thalamus (primary motor, premotor)	2	0.028 [0.018]	0.043 [0.024]	0.527	-2.604	0.016
		L	Putamen (sensorimotor)	1	0.051 [0.025]	0.070 [0.030]	0.474	-2.763	0.007
		L	Subthalamic nucleus	1	0.020 [0.016]	0.036 [0.030]	0.446	-2.601	0.036
		R	Putamen (sensorimotor)	1	0.060 [0.032]	0.076 [0.027]	0.373	-2.173	0.03
	RSFA DY DBS OFF > Healthy controls	L	Thalamus (primary motor, sensory, premotor)	3	4.240 [0.484]	2.356 [0.325]	3.233	15.85	<0.001
		R	Thalamus (primary motor, sensory, premotor)	3	3.711 [0.746]	2.122 [0.253]	2.018	11.487	<0.001
		R	Premotor Cortex, Posterior Operculum, Somatosensory and Motor Cortex	18	4.996 [1.269]	2.368 [0.509]	1.922	10.796	<0.001
		R	Cerebellum (lobule I-IV, V, VI, lobule VIIIa, VIIIb, IX, Crus I, II, dentate)	9	3.673 [0.982]	1.743 [0.357]	1.846	8.764	<0.001
		R	Putamen (sensorimotor)	1	3.351 [0.825]	1.730 [0.443]	1.731	10.092	<0.001
		L	Cerebellum (lobule I-IV, V, VI, VIIIa, VIIIb, IX, Crus I, II, dentate)	9	3.656 [1.115]	1.673 [0.394]	1.677	8.632	<0.001
		L	Subthalamic nucleus	1	9.698 [2.476]	5.327 [1.005]	1.636	9.537	<0.001
		L	Premotor Cortex, Posterior Operculum, Somatosensory and Motor Cortex	17	4.586 [1.332]	2.304 [0.544]	1.585	10.553	<0.001
		L	Pallidum (external)	2	4.974 [1.824]	2.177 [0.279]	1.515	9.853	<0.001
		R	Subthalamic nucleus	1	9.801 [2.274]	6.233 [1.260]	1.372	8.001	<0.001
		L	Putamen (sensorimotor)	1	2.951 [0.890]	1.658 [0.393]	1.329	7.747	<0.001
		R	Pallidum (external, internal)	2	4.952 [1.982]	2.305 [0.341]	1.316	9.797	<0.001
		R	Substantia nigra	1	4.996 [1.766]	2.582 [0.538]	1.307	7.623	<0.001
		L	Red nucleus	1	6.750 [2.769]	3.100 [0.529]	1.295	7.551	<0.001
		R	Caudate (sensorimotor)	1	5.914 [2.291]	3.029 [0.579]	1.221	7.117	<0.001
		L	Caudate (sensorimotor)	1	5.501 [1.914]	2.930 [0.946]	1.204	7.023	<0.001
		R	Red nucleus	1	6.562 [2.811]	3.130 [0.600]	1.194	6.962	<0.001
		L	Substantia nigra	1	4.886 [1.971]	2.401 [0.674]	1.193	6.955	<0.001
		C	Cerebellum (vermis VIIIa, VIIIb)	2	6.659 [3.543]	2.687 [0.684]	1.101	6.46	<0.001

## Sheet: 3) Mean subject rsfMRI values
	Supplementary table 3: Within-subject averages [standard deviations] of sensorimotor network eigenvector centrality and RSFA, including information on disease duration and distribution, clinical evaluation using TWSTRS (for patients with cervical distribution) or BFMDS (for patients with generalised distribution), patient-blinded subjective evaluation of DBS settings effect, and eigenvector centr…
	Subject	Disease duration [years]	Clinical distribution	TWSTRS				BFMDS				Subjective evaluation		Eigenvector centrality			RSFA
				Before DBS	Lower GPi area	Upper GPi area	DBS OFF	Before DBS	Lower GPi area	Upper GPi area	DBS OFF	Best effect	Worst effect	Lower GPi area	Upper GPi area	DBS OFF	Lower GPi area	Upper GPi area	DBS OFF
	1	NA	cervical	18	15	7	19					Lower	OFF	0.09660 [0.06368]	0.08957 [0.07337]	0.07042 [0.09212]	3.80140 [1.45467]	3.79274 [1.47259]	3.41604 [1.25966]
	2	21	cervical	24	5	6	19					Lower	OFF	0.09750 [0.06228]	0.10016 [0.05784]	0.10114 [0.05609]	4.17753 [1.91765]	5.06070 [3.21856]	5.24136 [1.86914]
	3	17	cervical	29	11	18	10					OFF	Upper	0.09055 [0.07213]	0.08455 [0.07917]	0.08037 [0.08347]	3.80916 [1.25493]	4.55956 [1.62893]	5.03255 [1.65434]
	4	24	cervical	23	17	16	23					No change	No change	0.09703 [0.06301]	0.08687 [0.07659]	0.08339 [0.08041]	4.43686 [1.71496]	3.90712 [1.37007]	3.30312 [1.34283]
	5	23	cervical	24	2	14	16					No change	No change	0.07575 [0.08774]	0.08407 [0.07969]	0.09242 [0.06970]	3.31720 [1.51066]	3.66068 [1.48185]	4.12439 [1.62317]
	6	18	cervical	21	23	11	16					Upper	Lower	0.08798 [0.07528]	0.08000 [0.08383]	0.07659 [0.08700]	3.61782 [1.31596]	3.67368 [1.35275]	4.20678 [1.57652]
	7	20	cervical	47	14	5	17					Lower	OFF	0.09796 [0.06154]	0.09939 [0.05917]	0.09861 [0.06048]	4.33030 [1.89157]	4.53592 [1.82230]	5.99277 [2.44151]
	8	11	cervical	25	16	26	30					Lower	OFF	0.10342 [0.05170]	0.09853 [0.06062]	0.07671 [0.08689]	4.23260 [1.86097]	3.47182 [1.40475]	3.05883 [1.26918]
	9	18	cervical	23	7	11	15					Lower	OFF	0.09509 [0.06594]	0.09584 [0.06483]	0.08499 [0.07869]	3.37851 [1.49939]	6.27339 [2.83712]	5.50620 [2.62317]
	10	19	generalised					NA	28	16	28	No change	No change	0.09714 [0.06284]	0.09131 [0.07116]	0.08702 [0.07641]	3.18142 [1.79089]	3.31819 [1.93369]	2.88333 [1.43652]
	11	9	generalised					9	6	7	7	No change	No change	0.09742 [0.06241]	0.10400 [0.05052]	0.08808 [0.07517]	4.42563 [1.58671]	4.65537 [1.23485]	4.90635 [1.78225]
	12	10	generalised					17	20	20	24	Upper	Lower	0.09163 [0.07074]	0.08237 [0.08147]	0.08706 [0.07636]	2.76505 [1.35436]	3.80848 [1.69884]	5.46598 [2.15420]
	13	9	generalised					24	6	10	10	No change	No change	0.08639 [0.07714]	0.08944 [0.07353]	0.06781 [0.09409]	3.84716 [2.54283]	3.89557 [2.06460]	4.17998 [2.92854]
	14	40	generalised					50.5	73	49	49	Upper	OFF	0.10078 [0.05674]	0.09496 [0.06614]	0.09044 [0.07228]	4.87120 [3.67345]	5.21003 [2.42006]	6.28389 [3.17626]
	15	17	generalised					6	30	34	40	No change	No change	0.09864 [0.06043]	0.06911 [0.09313]	0.09367 [0.06797]	4.27019 [1.36990]	5.01230 [1.81645]	5.76471 [2.11751]
	16	11	generalised					34.5	20	24	32	Upper	OFF	0.10131 [0.05577]	0.10240 [0.05373]	0.09556 [0.06526]	4.48322 [1.73838]	4.66134 [1.87121]	4.85496 [1.88888]
	17	28	cervical	24	5	5	9					OFF	Upper	0.09490 [0.06622]	0.09553 [0.06530]	0.08945 [0.07352]	4.20677 [1.34339]	5.09140 [1.92254]	5.40323 [1.97981]

## Sheet: 4) Lower-upper GPi, 12 DY subj
	Supplementary table 4: Main results for the interaction analysis of the effect of lower and upper stimulation position vs DBS OFF state for eigenvector centrality and RSFA in a subset of 12 dystonia patients without hemisphere mirroring due to unsuitable position of one of the stimulation contacts. Data reported as clusters, with cortical anatomical localisation based on 22 main cortical segments…
		Side and anatomical area		#	Dystonia DBS ON Lower GPi area	Dystonia DBS ON Upper GPi area	Dystonia DBS OFF	T statistic	p value (uncor)
	Eigenvector centrality Lower-OFF > upper-OFF	R	Posterior Operculum, Somatosensory and Motor Cortex	2	0.149 [0.038]	0.115 [0.055]	0.147 [0.089]	-3.146	0.003
		L	Posterior Operculum, Somatosensory and Motor Cortex	2	0.118 [0.036]	0.092 [0.054]	0.116 [0.062]	-4.666	<0.001
		C	Cerebellum (vermis VIIIb)	1	0.075 [0.064]	0.055 [0.037]	0.053 [0.031]	-1.949	0.037
		L	Cerebellum (dentate)	1	0.046 [0.037]	0.026 [0.017]	0.021 [0.020]	-4.498	<0.001
		L	Putamen (sensorimotor)	1	0.063 [0.034]	0.046 [0.030]	0.045 [0.017]	-3.907	<0.001
		L	Thalamus (premotor)	1	0.049 [0.030]	0.026 [0.015]	0.027 [0.014]	-5.108	<0.001
		R	Cerebellum (lobule V, VI, dentate)	3	0.110 [0.045]	0.092 [0.033]	0.071 [0.035]	-2.698	0.004
		R	Putamen (sensorimotor)	1	0.085 [0.031]	0.073 [0.040]	0.058 [0.033]	-1.987	0.021
		R	Substantia nigra	1	0.047 [0.046]	0.029 [0.014]	0.042 [0.035]	-2.893	0.005
	RSFA Upper vs OFF > lower vs OFF	R	Premotor Cortex, Somatosensory and Motor Cortex, Posterior Operculum	12	3.935 [0.640]	4.550 [0.906]	5.119 [1.467]	5.276	<0.001
		L	Premotor Cortex	6	4.276 [1.093]	4.835 [1.192]	4.998 [1.609]	3.378	<0.001
		C	Cerebellum (vermis VIIIa)	1	4.881 [1.813]	5.555 [2.284]	5.547 [2.582]	1.937	0.015
		L	Caudate (sensorimotor)	1	5.025 [1.901]	5.646 [1.179]	5.452 [1.764]	2.493	0.011
		L	Cerebellum (lobule VIIIa, VIIIb)	2	3.158 [1.438]	4.215 [2.356]	4.351 [2.195]	3.698	<0.001
		L	Pallidum (external)	1	3.338 [1.005]	3.732 [1.004]	3.144 [1.075]	2.937	0.008
		L	Substantia nigra	1	5.040 [2.219]	6.124 [2.666]	5.134 [2.201]	2.097	0.045
		L	Thalamus (premotor)	1	3.294 [0.606]	3.544 [0.753]	3.604 [0.670]	2.422	0.008
		R	Cerebellum (lobule VIII, VIIIb, IX)	3	2.904 [1.204]	4.021 [2.020]	4.040 [1.511]	3.933	<0.001
		R	Thalamus (premotor)	1	2.889 [0.476]	3.173 [0.379]	3.256 [0.479]	3.461	0.001

## Sheet: 5) Clinical correlation
	Supplementary table 5: Correlation of clinical score change in dystonia patients with eigenvector centrality, DBS ON in lower GPi area. Eigenvector centrality for DBS ON in upper GPi area and RSFA not presented, since they failed to yield any statistically significant results. Data reported as clusters, with cortical anatomical localisation based on 22 main cortical segments and parcellation as d…
		Side and anatomical area		#	Dystonia Average [SD]	Pearson	p value (FDR)
	Eigenvector centrality Clinical improvement vs preDBS condition	L	Cerebellum (crus I, II, lobule VIIIa, VIIIb, IX)	5	0.123 [0.068]	-0.914	0.011
		R	Cerebellum (crus I, lobule VIIb, IX)	3	0.118 [0.071]	-0.867	0.008
		L	Premotor Cortex	4	0.087 [0.030]	0.637	0.001
		R	Premotor Cortex, Somatosensory and Motor Cortex, Posterior Operculum	14	0.127 [0.049]	0.569	0.001
		L	Caudate (sensorimotor)	1	0.095 [0.053]	0.494	0.001
		R	Posterior Operculum	3	0.091 [0.033]	0.483	0.008
		L	Posterior Operculum, Somatosensory and Motor Cortex	4	0.093 [0.043]	0.47	0.001
		R	Putamen (sensorimotor)	1	0.071 [0.036]	0.448	0.002
		R	Thalamus (sensory, premotor)	2	0.032 [0.019]	0.442	0.015
		L	Substantia nigra	1	0.045 [0.035]	0.437	0.001
		R	Pallidum (external, internal)	2	0.059 [0.042]	0.403	0.001
		L	Thalamus (premotor)	1	0.031 [0.018]	0.389	0.021
		L	Putamen (sensorimotor)	1	0.049 [0.028]	0.375	0.016
		L	Pallidum (external, internal)	2	0.057 [0.050]	0.372	0.001
		L	Red nucleus	1	0.054 [0.059]	0.327	0.001
		R	Red nucleus	1	0.071 [0.061]	0.279	0.012
